# Supplementary material for: Life Cycle Environmental Impacts of Sewage Sludge Pyrolysis and Their Dynamic Evolution
Source: ACS Environ Au. 2025 Oct 27;5(6):594–602. doi: 10.1021/acsenvironau.5c00097 (PMC12635942; doi:10.1021/acsenvironau.5c00097)
Supplement: Supplementary file 1 [file vg5c00097_si_001.xlsx]

## Sheet: Inventory table
group	input/output	parameter	average	distribution	standard deviation	min	max	property	unit	data source	flow	ecoinvent
drying	input	dewatered sludge	3100	normal	31			mass	t/yr		-	-
drying	input	heat (NG)	1437540	normal	14375.4			energy	MJ/yr		heat, central or small-scale, natural gas	https://ecoquery.ecoinvent.org/3.10/cutoff/dataset/12850/documentation
drying	input	heat (other)	1800630	normal	18006.3			energy	MJ/yr		heat, central or small-scale, other than natural gas	https://ecoquery.ecoinvent.org/3.10/cutoff/dataset/13881/documentation
drying	input	heat (wood)	466830	normal	4668.3			energy	MJ/yr
drying	input	heat (propane)	6000	normal	60			energy	MJ/yr		heat production, propane, at industrial furnace >100kW	https://ecoquery.ecoinvent.org/3.10/cutoff/dataset/11529/documentation
drying	output	Heat (waste)	430000	normal	4300			energy	MJ/yr		heat, waste	emissions to air
drying	output	water (emission to air)	2273	normal	22.73			volume	m3/yr		water	emissions to air
pyrolysis	input	heat (propane)	180000	normal	1800			energy	MJ/yr		heat production, propane, at industrial furnace >100kW	https://ecoquery.ecoinvent.org/3.10/cutoff/dataset/11529/documentation
pyrolysis	output	SO2	27.0208	normal	6.75521			mass	kg/yr		sulfur dioxide	emissions to air
pyrolysis	output	HF	0.342614	normal	0.102784			mass	kg/yr		hydrogen fluoride	emissions to air
pyrolysis	output	HCL	3.26626	normal	0.979877			mass	kg/yr		hydrochloric acid	emissions to air
pyrolysis	output	PCDD/F flow	2.24471e-08	normal	6.73414e-09			mass	kg/yr		dioxins, measured as 2,3,7,8-tetrachlorodibenzo-p-dioxin	emissions to air
pyrolysis	output	PM	2.2841	normal	0.685229			mass	kg/yr		particulate matter, > 2.5 um and < 10um	emissions to air
pyrolysis	output	NOx	296.932	normal	89.0797			mass	kg/yr		nitrogen oxides	emissions to air
pyrolysis	output	TOC	13.7046	normal	4.11137			mass	kg/yr		NMVOC, non-methane volatile organic compounds	emissions to air
pyrolysis	output	CO (biogenic)	30.1893	normal	9.05679			mass	kg/yr		carbon monoxide, fossil	emissions to air
pyrolysis	output	CO (fossil)	4.07213	normal	1.22164			mass	kg/yr		carbon monoxide, fossil	emissions to air
pyrolysis	output	CO2 (fossil)	39732.5	normal	11919.8			mass	kg/yr		carbon dioxide, fossil	emissions to air
pyrolysis	output	CO2 (bio)	294563	normal	88368.8			mass	kg/yr		carbon dioxide, non-fossil	emissions to air
pyrolysis	output	water (emission to air)	229.299	normal	68.7897			volume	m3/yr		water (emission to air)	emissions to air
pyrolysis	output	As	0.00937267	normal	0.0028118			mass	kg/yr		arsenic oion	emissions to air
pyrolysis	output	Co	0.000417438	normal	0.000125231			mass	kg/yr		cobalt II	emissions to air
pyrolysis	output	Cr	0.0140196	normal	0.00420589			mass	kg/yr		chromium III	emissions to air
pyrolysis	output	Cu	0.00196905	normal	0.000590714			mass	kg/yr		copper ion	emissions to air
pyrolysis	output	Mn	0.00157524	normal	0.000472571			mass	kg/yr		manganese II	emissions to air
pyrolysis	output	Ni	0.00590714	normal	0.00177214			mass	kg/yr		nickel II	emissions to air
pyrolysis	output	Pb	0.00212657	normal	0.000637971			mass	kg/yr		lead II	emissions to air
pyrolysis	output	Sb	0.00212657	normal	0.000637971			mass	kg/yr		antimony ion	emissions to air
pyrolysis	output	V	0.00212657	normal	0.000637971			mass	kg/yr		vanadium V	emissions to air
pyrolysis	output	Cd	2.36286e-05	normal	7.08857e-06			mass	kg/yr		cadmium II	emissions to air
pyrolysis	output	Tl	0.00212657	normal	0.000637971			mass	kg/yr		tellurium	emissions to air
pyrolysis	output	Hg	0.00157524	normal	0.000472571			mass	kg/yr		mercury II	emissions to air
biochar transport	input	Truck transport	42500	triangular		21250	106250	mass	t*km/yr		transport, freight, lorry 16-32 metric ton, EURO6	https://ecoquery.ecoinvent.org/3.10/cutoff/dataset/11593/documentation
biochar application	input	Biochar application	425000	normal	21250			mass	kg/yr		solid manure loading and spreading, by hydraulic loader and spreader	https://ecoquery.ecoinvent.org/3.10/cutoff/dataset/6727/documentation
biochar application	input	avoided N fertilizer	3102.5	triangular		1241	4964	mass	kg N/yr		market group for inorganic nitrogen fertiliser, as N	https://ecoquery.ecoinvent.org/3.10/cutoff/dataset/22693/documentation
biochar application	input	avoided P fertilizer	19787.8	triangular		7915.14	31660.6	mass	kg P2O5/yr		market group for inorganic phosphorus fertiliser, as P2O5	https://ecoquery.ecoinvent.org/3.10/cutoff/dataset/23193/documentation
biochar application	input	avoided K fertilizer	2105.06	triangular		842.023	3368.09	mass	kg K2O/yr		market group for inorganic potassium fertiliser, as K2O	https://ecoquery.ecoinvent.org/3.10/cutoff/dataset/22747/documentation
biochar application	output	N2O emission (avoided)	167.573	triangular		223.431	-111.716	mass	kg/yr		dinitrogen monoxide	emissions to air
biochar application	output	CH4 biogenic emission (avoided)	0					mass	kg/yr		methane, non-fossil	emissions to air
construction	input	Steel for pyrolyzer construction	25000	normal	250			mass	kg/lifetime		market for steel, low-alloyed	https://ecoquery.ecoinvent.org/3.10/cutoff/dataset/7099/documentation
decomission	output	Steel for pyrolyzer decomission	25000	normal	250			mass	kg/lifetime		market for waste reinforcement steel	https://ecoquery.ecoinvent.org/3.10/cutoff/dataset/14843/documentation
construction	input	Steel for drier construction	17000	normal	170			mass	kg/lifetime		market for steel, low-alloyed	https://ecoquery.ecoinvent.org/3.10/cutoff/dataset/7099/documentation
decomission	output	Steel for drier decomission	17000	normal	170			mass	kg/lifetime		market for waste reinforcement steel	https://ecoquery.ecoinvent.org/3.10/cutoff/dataset/14843/documentation
packaging	input	Polypropylene in bigbag	425	normal	42.5			mass	kg/yr	calculated based on size (assumed 91x91x120 plus added 0,5 m2 for some additional gubbins) and density of 160g/m2 (2*0,91*0,91+4*0,91*1,2+0,5)*0,16), rounded to 1 kg	polypropylene production, granulate	https://ecoquery.ecoinvent.org/3.10/cutoff/dataset/9516/documentation
biochar application	input	soil carbon storage (CO2)	347508	normal	34750.8			mass	kg CO2/yr
sludge	input	carbon uptake	775413	normal	77541.3			mass	kg CO2/yr		carbon dioxide, non-fossil
pyrolysis	output	CO2 (non-fossil) theoretical	427807	normal	42780.7			mass	kg CO2/yr		carbon dioxide, non-fossil
biochar application	parameter	biochar stability	0.71	normal	0.071
biochar application	input	carbon uptake (total)	246731	normal				mass	kg CO2/yr

## Sheet: Standard LCA results
Impact category	Packaging	Pyrolysis process	Transport	Construction	Decomission	Soil application	Drying (mix)	TOTAL
EF v3.1, acidification, accumulated exceedance (AE)	2.81266	279.376	17.1645	375.471	-25.2482	-747.018	1136.21	14121
EF v3.1, climate change, global warming potential (GWP100)	800.498	56648.3	7858.44	83105	-2823.33	-363558	208914	-1.70645e+06
EF v3.1, ecotoxicity: freshwater, comparative toxic unit for ecosystems (CTUe)	750.845	16084.1	54723.4	454919	-18062.2	-2.90298e+06	422864	-4.77344e+07
EF v3.1, energy resources: non-renewable, abiotic depletion potential (ADP): fossil fuels	30967.1	237792	112360	879047	-37884.1	-1.03323e+06	2.50615e+06	3.79219e+07
EF v3.1, eutrophication: freshwater, fraction of nutrients reaching freshwater end compartment (P)	0.0906479	0.977118	0.558082	40.4259	-0.108949	-21.6764	54.9065	737.435
EF v3.1, eutrophication: marine, fraction of nutrients reaching marine end compartment (N)	0.496413	121.657	4.35655	95.8368	-11.641	-77.4961	194.102	4946.5
EF v3.1, eutrophication: terrestrial, accumulated exceedance (AE)	5.22847	1330.9	44.0018	872.816	-126.368	-1256.31	2091.45	45051.9
EF v3.1, human toxicity: carcinogenic, comparative toxic unit for human (CTUh)	2.04919e-07	8.15735e-06	3.73706e-06	0.000680018	-9.87015e-07	-4.79705e-05	6.04078e-05	0.00116977
EF v3.1, human toxicity: non-carcinogenic, comparative toxic unit for human (CTUh)	4.04155e-06	0.000285463	7.96268e-05	0.00190513	-8.04005e-06	-0.00105986	0.0015042	0.0181665
EF v3.1, ionising radiation: human health, human exposure efficiency relative to u235	42.6491	187.911	150.959	2696.45	-30.5998	-6331.39	2837	-59591.6
EF v3.1, land use, soil quality index	643.219	13959.1	67428.6	288633	-5708.01	-676388	973054	7.85687e+06
EF v3.1, material resources: metals/minerals, abiotic depletion potential (ADP): elements (ultimate reserves)	0.00354108	0.0372725	0.0262708	0.602485	-0.00175737	-0.938105	0.0765998	-15.2877
EF v3.1, ozone depletion, ozone depletion potential (ODP)	3.83825e-06	0.000335219	0.000170943	0.00144955	-4.64529e-05	-0.00192974	0.0045901	0.0648101
EF v3.1, particulate matter formation, impact on human health	3.05172e-05	0.00103951	0.000585129	0.00722273	-0.000698032	-0.00557055	0.0247109	0.422435
EF v3.1, photochemical oxidant formation: human health, tropospheric ozone concentration increase	2.61207	348.87	26.6457	395.591	-37.6908	-230.134	687.668	17071.1
EF v3.1, water use, user deprivation potential (deprivation-weighted water consumption)	309.704	626.166	557.748	27773.3	-131.523	-56982.2	109755	1.11296e+06
selected LCI results, air, CO2, fossil	638.333	55129.9	7008.17	74187.8	-2569.04	-308737	190131	-1.04496e+06
selected LCI results, additional, air, N2O	0.0041497	0.0931613	0.318638	1.18774	-0.090136	-177.488	4.84104	-3443.52
selected LCI results, additional, air, methane	5.38226	49.6854	25.3952	283.35	-7.67295	-208.87	582.274	9353.03

## Sheet: Standard LCA Monte Carlo
Impact category	Parameter	Packaging	Pyrolysis	Transport	Construction	Decomission	Soil application	Drying (mix)
EF v3.1, climate change, global warming potential (GWP100)	Min	1.736	25.51	8.72	362.1	-26.12	-1145.6	1100
EF v3.1, climate change, global warming potential (GWP100)	1st quartile	2.624	233.24	17.07	372.9	-25.41	-859.4	1130
EF v3.1, climate change, global warming potential (GWP100)	Median	2.815	278.34	21.82	375.4	-25.24	-751.5	1136
EF v3.1, climate change, global warming potential (GWP100)	Mean	2.814	278.44	22.88	375.5	-25.24	-748.9	1136
EF v3.1, climate change, global warming potential (GWP100)	3rd Quartile	3.002	323.79	28.1	378	-25.07	-639.4	1143
EF v3.1, climate change, global warming potential (GWP100)	Max	3.884	521.95	42.69	390.2	-24.28	-348.1	1173
EF v3.1, acidification, accumulated exceedance (AE)	Min	494.1	13737	3992	80148	-2921	-511006	203284
EF v3.1, acidification, accumulated exceedance (AE)	1st quartile	746.7	48118	7817	82544	-2842	-371182	207926
EF v3.1, acidification, accumulated exceedance (AE)	Median	801.3	56337	9992	83100	-2823	-342804	208916
EF v3.1, acidification, accumulated exceedance (AE)	Mean	800.8	56346	10477	83102	-2823	-342897	208915
EF v3.1, acidification, accumulated exceedance (AE)	3rd Quartile	854.4	64390	12864	83672	-2804	-314168	209905
EF v3.1, acidification, accumulated exceedance (AE)	Max	1105.4	101757	19544	86373	-2715	-190679	214750
EF v3.1, ecotoxicity: freshwater, comparative toxic unit for ecosystems (CTUe)	Min	463.5	15498	27800	438731	-18688	-4335142	410380
EF v3.1, ecotoxicity: freshwater, comparative toxic unit for ecosystems (CTUe)	1st quartile	700.4	15971	54434	451848	-18181	-3246515	420461
EF v3.1, ecotoxicity: freshwater, comparative toxic unit for ecosystems (CTUe)	Median	751.6	16082	69581	454894	-18059	-2916407	422860
EF v3.1, ecotoxicity: freshwater, comparative toxic unit for ecosystems (CTUe)	Mean	751.1	16083	72957	454900	-18059	-2909724	422859
EF v3.1, ecotoxicity: freshwater, comparative toxic unit for ecosystems (CTUe)	3rd Quartile	801.4	16193	89582	458022	-17937	-2572047	425222
EF v3.1, ecotoxicity: freshwater, comparative toxic unit for ecosystems (CTUe)	Max	1036.9	16688	136098	472807	-17370	-1512809	435841
EF v3.1, energy resources: non-renewable, abiotic depletion potential (ADP): fossil fuels	Min	19116	228736	57081	847766	-39197	-1560688	2441690
EF v3.1, energy resources: non-renewable, abiotic depletion potential (ADP): fossil fuels	1st quartile	28886	236184	111766	873112	-38133	-1168761	2494453
EF v3.1, energy resources: non-renewable, abiotic depletion potential (ADP): fossil fuels	Median	30998	237758	142866	878998	-37876	-1038883	2506224
EF v3.1, energy resources: non-renewable, abiotic depletion potential (ADP): fossil fuels	Mean	30979	237782	149799	879010	-37878	-1035745	2506176
EF v3.1, energy resources: non-renewable, abiotic depletion potential (ADP): fossil fuels	3rd Quartile	33051	239373	183933	885043	-37620	-902018	2517976
EF v3.1, energy resources: non-renewable, abiotic depletion potential (ADP): fossil fuels	Max	42764	246542	279443	913611	-36432	-505150	2575360
EF v3.1, eutrophication: freshwater, fraction of nutrients reaching freshwater end compartment (P)	Min	0.05596	0.9399	0.2835	38.99	-0.1127	-33.18	52.94
EF v3.1, eutrophication: freshwater, fraction of nutrients reaching freshwater end compartment (P)	1st quartile	0.08456	0.9705	0.5551	40.15	-0.1097	-24.91	54.55
EF v3.1, eutrophication: freshwater, fraction of nutrients reaching freshwater end compartment (P)	Median	0.09074	0.977	0.7096	40.42	-0.1089	-21.8	54.91
EF v3.1, eutrophication: freshwater, fraction of nutrients reaching freshwater end compartment (P)	Mean	0.09068	0.9771	0.744	40.42	-0.1089	-21.73	54.91
EF v3.1, eutrophication: freshwater, fraction of nutrients reaching freshwater end compartment (P)	3rd Quartile	0.09675	0.9836	0.9136	40.7	-0.1082	-18.57	55.26
EF v3.1, eutrophication: freshwater, fraction of nutrients reaching freshwater end compartment (P)	Max	0.12518	1.0131	1.388	42.02	-0.1048	-10.13	56.85
EF v3.1, eutrophication: marine, fraction of nutrients reaching marine end compartment (N)	Min	0.3064	-11.17	2.213	92.43	-12.04	-118.61	188.6
EF v3.1, eutrophication: marine, fraction of nutrients reaching marine end compartment (N)	1st quartile	0.463	97.42	4.333	95.19	-11.72	-88	193.2
EF v3.1, eutrophication: marine, fraction of nutrients reaching marine end compartment (N)	Median	0.4969	121.39	5.539	95.83	-11.64	-77.94	194.1
EF v3.1, eutrophication: marine, fraction of nutrients reaching marine end compartment (N)	Mean	0.4966	121.12	5.808	95.83	-11.64	-77.69	194.1
EF v3.1, eutrophication: marine, fraction of nutrients reaching marine end compartment (N)	3rd Quartile	0.5298	144.87	7.132	96.49	-11.56	-67.36	195
EF v3.1, eutrophication: marine, fraction of nutrients reaching marine end compartment (N)	Max	0.6855	245.53	10.835	99.61	-11.19	-36.05	199.2
EF v3.1, eutrophication: terrestrial, accumulated exceedance (AE)	Min	3.227	-123.7	22.35	841.8	-130.7	-1907.6	2031
EF v3.1, eutrophication: terrestrial, accumulated exceedance (AE)	1st quartile	4.877	1065.5	43.77	866.9	-127.2	-1423.1	2082
EF v3.1, eutrophication: terrestrial, accumulated exceedance (AE)	Median	5.234	1327.9	55.95	872.8	-126.3	-1263.2	2091
EF v3.1, eutrophication: terrestrial, accumulated exceedance (AE)	Mean	5.23	1325	58.66	872.8	-126.3	-1259.4	2091
EF v3.1, eutrophication: terrestrial, accumulated exceedance (AE)	3rd Quartile	5.58	1585.1	72.03	878.8	-125.5	-1095.8	2101
EF v3.1, eutrophication: terrestrial, accumulated exceedance (AE)	Max	7.22	2687.5	109.43	907.1	-121.5	-599.9	2146
EF v3.1, human toxicity: carcinogenic, comparative toxic unit for human (CTUh)	Min	1.265e-07	5.801e-06	1.898e-06	0.0006558	-1.021e-06	-7.334e-05	5.877e-05
EF v3.1, human toxicity: carcinogenic, comparative toxic unit for human (CTUh)	1st quartile	1.911e-07	7.709e-06	3.717e-06	0.0006754	-9.935e-07	-5.456e-05	6.013e-05
EF v3.1, human toxicity: carcinogenic, comparative toxic unit for human (CTUh)	Median	2.051e-07	8.15e-06	4.752e-06	0.00068	-9.868e-07	-4.825e-05	6.041e-05
EF v3.1, human toxicity: carcinogenic, comparative toxic unit for human (CTUh)	Mean	2.05e-07	8.15e-06	4.982e-06	0.00068	-9.868e-07	-4.809e-05	6.041e-05
EF v3.1, human toxicity: carcinogenic, comparative toxic unit for human (CTUh)	3rd Quartile	2.187e-07	8.591e-06	6.118e-06	0.0006847	-9.801e-07	-4.158e-05	6.068e-05
EF v3.1, human toxicity: carcinogenic, comparative toxic unit for human (CTUh)	Max	2.83e-07	1.08e-05	9.294e-06	0.0007068	-9.492e-07	-2.243e-05	6.191e-05
EF v3.1, human toxicity: non-carcinogenic, comparative toxic unit for human (CTUh)	Min	2.495e-06	5.405e-05	4.045e-05	0.001837	-8.319e-06	-0.0016109	0.00146
EF v3.1, human toxicity: non-carcinogenic, comparative toxic unit for human (CTUh)	1st quartile	3.77e-06	0.0002439	7.921e-05	0.001892	-8.093e-06	-0.0012049	0.001496
EF v3.1, human toxicity: non-carcinogenic, comparative toxic unit for human (CTUh)	Median	4.046e-06	0.0002854	0.0001012	0.001905	-8.038e-06	-0.0010646	0.001504
EF v3.1, human toxicity: non-carcinogenic, comparative toxic unit for human (CTUh)	Mean	4.043e-06	0.0002853	0.0001062	0.001905	-8.039e-06	-0.0010613	0.001504
EF v3.1, human toxicity: non-carcinogenic, comparative toxic unit for human (CTUh)	3rd Quartile	4.314e-06	0.0003269	0.0001303	0.001918	-7.984e-06	-0.0009172	0.001512
EF v3.1, human toxicity: non-carcinogenic, comparative toxic unit for human (CTUh)	Max	5.581e-06	0.0005175	0.000198	0.00198	-7.732e-06	-0.0005091	0.00155
EF v3.1, ionising radiation: human health, human exposure efficiency relative to u235	Min	26.33	180.8	76.69	2600	-31.66	-9651	2756
EF v3.1, ionising radiation: human health, human exposure efficiency relative to u236	1st quartile	39.78	186.6	150.16	2678	-30.8	-7252	2825
EF v3.1, ionising radiation: human health, human exposure efficiency relative to u237	Median	42.69	187.9	191.94	2696	-30.59	-6366	2837
EF v3.1, ionising radiation: human health, human exposure efficiency relative to u238	Mean	42.66	187.9	201.26	2696	-30.59	-6347	2837
EF v3.1, ionising radiation: human health, human exposure efficiency relative to u239	3rd Quartile	45.52	189.2	247.12	2715	-30.39	-5445	2849
EF v3.1, ionising radiation: human health, human exposure efficiency relative to u240	Max	58.9	194.8	375.44	2802	-29.43	-3016	2904
EF v3.1, land use, soil quality index	Min	397.1	13428	34255	278362	-5906	-1038920	937695
EF v3.1, land use, soil quality index	1st quartile	600	13865	67072	286684	-5746	-780562	966691
EF v3.1, land use, soil quality index	Median	643.9	13957	85735	288617	-5707	-679824	973052
EF v3.1, land use, soil quality index	Mean	643.5	13959	89896	288621	-5707	-678115	973039
EF v3.1, land use, soil quality index	3rd Quartile	686.5	14052	110380	290602	-5668	-577376	979325
EF v3.1, land use, soil quality index	Max	888.3	14473	167696	299982	-5489	-308422	1007836
EF v3.1, material resources: metals/minerals, abiotic depletion potential (ADP): elements (ultimate reserves)	Min	0.002186	0.03585	0.01335	0.581	-0.001818	-1.4152	0.07462
EF v3.1, material resources: metals/minerals, abiotic depletion potential (ADP): elements (ultimate reserves)	1st quartile	0.003303	0.03702	0.02613	0.5984	-0.001769	-1.061	0.07629
EF v3.1, material resources: metals/minerals, abiotic depletion potential (ADP): elements (ultimate reserves)	Median	0.003545	0.03727	0.0334	0.6025	-0.001757	-0.9435	0.0766
EF v3.1, material resources: metals/minerals, abiotic depletion potential (ADP): elements (ultimate reserves)	Mean	0.003542	0.03727	0.03502	0.6025	-0.001757	-0.9404	0.0766
EF v3.1, material resources: metals/minerals, abiotic depletion potential (ADP): elements (ultimate reserves)	3rd Quartile	0.003779	0.03752	0.04301	0.6066	-0.001745	-0.8188	0.0769
EF v3.1, material resources: metals/minerals, abiotic depletion potential (ADP): elements (ultimate reserves)	Max	0.00489	0.03864	0.06534	0.6262	-0.00169	-0.4608	0.07822
EF v3.1, ozone depletion, ozone depletion potential (ODP)	Min	2.369e-06	0.0003225	8.684e-05	0.001398	-4.806e-05	-0.0029092	0.004445
EF v3.1, ozone depletion, ozone depletion potential (ODP)	1st quartile	3.58e-06	0.000333	0.00017	0.00144	-4.676e-05	-0.0021805	0.004565
EF v3.1, ozone depletion, ozone depletion potential (ODP)	Median	3.842e-06	0.0003352	0.0002174	0.001449	-4.644e-05	-0.0019397	0.004591
EF v3.1, ozone depletion, ozone depletion potential (ODP)	Mean	3.84e-06	0.0003352	0.0002279	0.001449	-4.644e-05	-0.0019344	0.00459
EF v3.1, ozone depletion, ozone depletion potential (ODP)	3rd Quartile	4.097e-06	0.0003374	0.0002798	0.001459	-4.613e-05	-0.0016872	0.004616
EF v3.1, ozone depletion, ozone depletion potential (ODP)	Max	5.3e-06	0.0003476	0.0004251	0.001507	-4.467e-05	-0.0009507	0.004732
EF v3.1, particulate matter formation, impact on human health	Min	1.884e-05	0.0004567	0.0002973	0.006966	-0.0007222	-0.008459	0.0239
EF v3.1, particulate matter formation, impact on human health	1st quartile	2.847e-05	0.0009292	0.000582	0.007174	-0.0007026	-0.006354	0.02459
EF v3.1, particulate matter formation, impact on human health	Median	3.055e-05	0.0010375	0.000744	0.007222	-0.0006979	-0.005603	0.02471
EF v3.1, particulate matter formation, impact on human health	Mean	3.053e-05	0.0010376	0.0007801	0.007222	-0.0006979	-0.005584	0.02471
EF v3.1, particulate matter formation, impact on human health	3rd Quartile	3.257e-05	0.0011445	0.0009579	0.007272	-0.0006932	-0.004816	0.02483
EF v3.1, particulate matter formation, impact on human health	Max	4.214e-05	0.0016349	0.0014552	0.007507	-0.0006713	-0.002688	0.02529
EF v3.1, photochemical oxidant formation: human health, tropospheric ozone concentration increase	Min	1.612	3.884	13.54	381.5	-39	-355	668.9
EF v3.1, photochemical oxidant formation: human health, tropospheric ozone concentration increase	1st quartile	2.437	286.596	26.5	392.9	-37.94	-263.1	684.6
EF v3.1, photochemical oxidant formation: human health, tropospheric ozone concentration increase	Median	2.615	347.933	33.88	395.6	-37.68	-231.5	687.7
EF v3.1, photochemical oxidant formation: human health, tropospheric ozone concentration increase	Mean	2.613	347.499	35.52	395.6	-37.68	-230.7	687.7
EF v3.1, photochemical oxidant formation: human health, tropospheric ozone concentration increase	3rd Quartile	2.788	408.435	43.62	398.3	-37.43	-198.4	690.6
EF v3.1, photochemical oxidant formation: human health, tropospheric ozone concentration increase	Max	3.607	665.87	66.27	411.1	-36.25	-103.7	703.6
EF v3.1, water use, user deprivation potential (deprivation-weighted water consumption)	Min	191.2	602.3	283.3	26785	-136.1	-86049	105986
EF v3.1, water use, user deprivation potential (deprivation-weighted water consumption)	1st quartile	288.9	621.9	554.8	27586	-132.4	-64202	109081
EF v3.1, water use, user deprivation potential (deprivation-weighted water consumption)	Median	310	626.1	709.2	27772	-131.5	-57304	109749
EF v3.1, water use, user deprivation potential (deprivation-weighted water consumption)	Mean	309.8	626.1	743.6	27772	-131.5	-57117	109743
EF v3.1, water use, user deprivation potential (deprivation-weighted water consumption)	3rd Quartile	330.5	630.3	913	27963	-130.6	-50008	110402
EF v3.1, water use, user deprivation potential (deprivation-weighted water consumption)	Max	427.7	649.2	1387.1	28865	-126.5	-27995	113314

## Sheet: Prospective dynamic LCA results
Year	Prospective	Biogenic	Forest regrowth	Prosepective dyn-GWP	Biogenic dyn-GWP	Forest regrowth dyn-GWP	Forest regrowth 20yr	Forest regrowth 20yr dyn-GWP	Forest regrowth 125yr	Forest regrowth 125yr dyn-GWP
2020	82391.6	-693043	-693043	82391.6	-693043	-693043	-693043	-693043	-693043	-693043
2021	-200801	-168082	-77697.5	-200801	-168082	-77697.5	-77697.5	-78137.5	-77697.5	-78137.5
2022	-174299	-139521	-44942.2	-173940	-139450	-45655.5	-45411.5	-46709.9	-44935.9	-46241.5
2023	-158928	-122090	-23336.4	-158490	-122217	-24976.3	-24905.7	-27136.5	-23316.6	-25583
2024	-150233	-111336	-8428.35	-149656	-111632	-11033.8	-11893.4	-15018.8	-8387.02	-11616.4
2025	-145543	-104586	2451.32	-144713	-104971	-1105.69	-3854.56	-7778.24	2523.18	-1635.93
2026	-142996	-100841	9173.43	-141789	-101191	4762.81	-1028.24	-5541.14	9285.77	4316.39
2027	-141891	-98537.4	14426.5	-140176	-98741.9	9222.45	-767.964	-5691.82	14590.2	8872.86
2028	-141650	-97098.1	18785	-139303	-97053.1	12842.6	-2459.37	-7601.81	19012	12599.7
2029	-141928	-96177.6	22592.6	-138832	-95787	15959.1	-5629.06	-10908.6	22895.6	15619.3
2030	-142517	-95568.4	26054.4	-138226	-94562.9	18546.3	-9858.02	-14845.4	26447.3	18764
2031	-143450	-100274	24855.4	-138532	-98562	17276	-19183	-23453.7	25353	17435.3
2032	-144494	-105092	23505.2	-138519	-102343	15723	-28782.2	-32111.6	24123.3	16054.9
2033	-145606	-109977	22046.1	-138488	-106051	14146.8	-38303.1	-40499.2	22801.7	14660.1
2034	-146758	-114903	20502.7	-138420	-109664	12566.6	-47447.8	-48355.7	21413.6	13270.7
2035	-147935	-119854	18888.7	-138305	-113174	10991.5	-55992.5	-55495.7	19973.9	11896.2
2036	-149205	-124718	21681.8	-138212	-116489	13385.7	-59327.7	-57889.4	22961.2	14466.1
2037	-150483	-129591	24415.1	-138068	-119698	15717.5	-61867.4	-59505.8	25909.5	16984.2
2038	-151767	-134469	27089.7	-137874	-122800	17984.2	-63627.2	-60381.5	28821	19448.5
2039	-153055	-139351	29705.5	-137633	-125800	20182.4	-64675.3	-60597.9	31696.4	21855.7
2040	-154345	631177	807674	-137349	534729	685736	710301	596997	809948	681461
2041	73701.9	73431.5	65884.3	62358.2	62128.9	55731.8	-33920.4	-28597.9	68466.1	57370.2
2042	48237	48237	40930.7	40501.9	40501.9	34367.2	-60315.2	-50160.6	43833.2	36453.5
2043	31547	31547	23420.6	26235.8	26235.8	19477.5	-78003.6	-64245.2	26656.4	21954.7
2044	21532.8	21532.8	12559.1	17734.8	17734.8	10343.9	-87507.5	-71756.2	16140	13234.8
2045	15522.9	15522.9	5675.75	12728.7	12728.7	4654.11	-91261.7	-73695.6	9612.86	7762.57
2046	11914.8	11914.8	1169.36	9621.43	9621.43	944.278	-90712.2	-72519.4	5472.83	4375.23
2047	9747.48	9747.48	-1919.84	7792.57	7792.57	-1534.8	-86782.2	-68675.5	2759.11	2183.43
2048	8444.36	8444.36	-4166.78	6682.48	6682.48	-3297.4	-80164.2	-62788.6	895.563	701.449
2049	7659.61	7659.61	-5915.53	5999.39	5999.39	-4633.33	-71483.8	-55409.3	-463.158	-359.008
2050	7185.81	7185.81	-7371.55	5569.93	5569.93	-5713.91	-61376.8	-47075.8	-1523.95	-1168.87
2051	6898.51	6898.51	-8657.13	5291.14	5291.14	-6640	-50503.1	-38324.3	-2410.64	-1829.31
2052	6723.09	6723.09	-9844.58	5101.83	5101.83	-7470.57	-39520.2	-29667.5	-3197.18	-2400.1
2053	6614.79	6614.79	-10976.2	4965.67	4965.67	-8239.71	-29034.3	-21558.5	-3927.63	-2916.34
2054	6546.75	6546.75	-12076.1	4861.09	4861.09	-8966.7	-19549.5	-14355.9	-4628.04	-3398.52
2055	6502.86	6502.86	-13157.5	4775.27	4775.27	-9662.02	-11428.2	-8298.39	-5313.65	-3858.42
2056	6473.46	6473.46	-14227.3	4700.59	4700.59	-10330.9	-4873.1	-3498.49	-5993.21	-4302.64
2057	6452.76	6452.76	-15288.1	4632.55	4632.55	-10975.6	67.1839	47.6797	-6671.53	-4734.71
2058	6437.27	6437.27	-16340.1	4568.46	4568.46	-11596.4	3472.82	2435.99	-7351.04	-5156.33
2059	6424.92	6424.92	-17382.1	4506.72	4506.72	-12192.5	5514.94	3822.85	-8032.72	-5568.12
2060	6414.46	6414.46	-18411.9	4446.38	4446.38	-12762.7	6414.46	4393.25	-8716.66	-5970.03
2061	6405.13	6405.13	-19426.7	4386.86	4386.86	-13305.3	6405.13	4333.69	-9402.41	-6361.65
2062	6396.48	6396.48	-20423.5	4327.84	4327.84	-13818.5	6396.48	4274.61	-10089.2	-6742.33
2063	6388.25	6388.25	-21398.9	4269.1	4269.1	-14300.4	6388.25	4215.79	-10775.8	-7111.29
2064	6380.26	6380.26	-22349.6	4210.52	4210.52	-14749.1	6380.26	4157.11	-11461.3	-7467.71
2065	6372.44	6372.44	-23272	4152.01	4152.01	-15163	6372.44	4098.5	-12144.2	-7810.68
2066	6364.71	6364.71	-24162.6	4093.53	4093.53	-15540.4	6364.71	4039.89	-12823.2	-8139.34
2067	6357.04	6357.04	-25018	4035.02	4035.02	-15879.7	6357.04	3981.25	-13496.9	-8452.78
2068	6349.41	6349.41	-25834.8	3976.47	3976.47	-16179.6	6349.41	3922.54	-14163.8	-8750.15
2069	6341.8	6341.8	-26609.6	3917.84	3917.84	-16438.9	6341.8	3868.5	-14822.5	-9041.71
2070	6334.22	6334.22	-27339.4	3863.88	3863.88	-16677	6334.22	3804.84	-15471.3	-9293.31
2071	6326.66	6326.66	-28021	3800.29	3800.29	-16831.6	6326.66	3745.8	-16108.9	-9537.52
2072	6319.11	6319.11	-28651.5	3741.33	3741.33	-16963.6	6319.11	3686.6	-16733.6	-9762.47
2073	6311.57	6311.57	-29228.4	3682.2	3682.2	-17052	6311.57	3627.23	-17343.9	-9967.5
2074	6304.04	6304.04	-29749	3622.91	3622.91	-17096.7	6304.04	3567.66	-17938.4	-10152
2075	6296.51	6296.51	-30211.2	3563.41	3563.41	-17097.5	6296.51	3507.87	-18515.5	-10315.2
2076	6289	6289	-30612.9	3503.69	3503.69	-17054.8	6289	3447.83	-19073.8	-10456.9
2077	6281.5	6281.5	-30952.3	3443.72	3443.72	-16969	6281.5	3387.52	-19611.8	-10576.3
2078	6274.01	6274.01	-31228	3383.48	3383.48	-16840.8	6274.01	3326.92	-20128	-10673.3
2079	6266.53	6266.53	-31438.6	3322.95	3322.95	-16671	6266.53	3265.99	-20621.2	-10747.4
2080	6259.05	6259.05	-31583.4	3262.09	3262.09	-16460.6	6259.05	3204.71	-21090	-10798.3
2081	6251.59	6251.59	-31661.7	3200.89	3200.89	-16211.2	6251.59	3143.05	-21533	-10826
2082	6244.13	6244.13	-31673.1	3139.3	3139.3	-15924	6244.13	3080.99	-21949.2	-10830.2
2083	6236.68	6236.68	-31617.6	3077.31	3077.31	-15600.8	6236.68	3018.49	-22337.3	-10811
2084	6229.24	6229.24	-31495.5	3014.89	3014.89	-15243.5	6229.24	2955.51	-22696.2	-10768.4
2085	6221.81	6221.81	-31307.4	2951.99	2951.99	-14854	6221.81	2892.04	-23025	-10702.6
2086	6214.39	6214.39	-31054.1	2888.59	2888.59	-14434.7	6214.39	2828.04	-23322.7	-10613.7
2087	6206.98	6206.98	-30736.9	2824.66	2824.66	-13987.7	6206.98	2763.47	-23588.6	-10502.1
2088	6199.58	6199.58	-30357.2	2760.17	2760.17	-13515.6	6199.58	2698.29	-23821.7	-10368.1
2089	6192.18	6192.18	-29916.6	2695.07	2695.07	-13020.9	6192.18	2632.48	-24021.5	-10212.3
2090	6184.8	6184.8	-29417.3	2629.34	2629.34	-12506.2	6184.8	2566	-24187.4	-10035.1
2091	6177.42	6177.42	-28861.4	2562.94	2562.94	-11974.2	6177.42	2498.8	-24319	-9837.17
2092	6170.05	6170.05	-28251.3	2495.82	2495.82	-11427.8	6170.05	2430.86	-24415.8	-9619.26
2093	6162.69	6162.69	-27589.8	2427.96	2427.96	-10869.8	6162.69	2362.13	-24477.6	-9382.14
2094	6155.34	6155.34	-26879.7	2359.31	2359.31	-10302.9	6155.34	2277.48	-24504.2	-9066.55
2095	6148	6148	-26124	2274.76	2274.76	-9665.89	6148	2222.15	-24495.6	-8853.77
2096	6140.67	6140.67	-25325.9	2219.5	2219.5	-9153.89	6140.67	2150.82	-24451.8	-8564.46
2097	6133.34	6133.34	-24488.8	2148.25	2148.25	-8577.4	6133.34	2078.54	-24373	-8259.81
2098	6126.03	6126.03	-23615.9	2076.06	2076.06	-8003.24	6126.03	2005.26	-24259.5	-7940.96
2099	6118.72	6118.72	-22710.9	2002.87	2002.87	-7434.07	6118.72	1930.95	-24111.5	-7609.09
2100	6111.42	6111.42	-21777.3	1928.64	1928.64	-6872.47	6111.42	1855.55	-23929.5	-7265.47
2101	6104.13	6104.13	-20818.5	1853.34	1853.34	-6320.92	6104.13	1779.02	-23714.1	-6911.39
2102	6096.85	6096.85	-19838.4	1776.9	1776.9	-5781.82	6096.85	1701.33	-23466	-6548.19
2103	6089.58	6089.58	-18840.4	1699.3	1699.3	-5257.41	6089.58	1622.41	-23185.9	-6177.27
2104	6082.31	6082.31	-17828.1	1620.47	1620.47	-4749.83	6082.31	1542.22	-22874.6	-5800.03
2105	6075.06	6075.06	-16805.1	1540.38	1540.38	-4261.06	6075.06	1460.72	-22533	-5417.94
2106	6067.81	6067.81	-15774.7	1458.97	1458.97	-3792.94	6067.81	1377.85	-22162.2	-5032.46
2107	6060.58	6060.58	-14740.4	1376.2	1376.2	-3347.16	6060.58	1293.56	-21763.1	-4645.08
2108	6053.35	6053.35	-13705.3	1292.01	1292.01	-2925.24	6053.35	1207.8	-21337	-4257.3
2109	6046.13	6046.13	-12672.7	1206.36	1206.36	-2528.54	6046.13	1120.53	-20885.1	-3870.64
2110	6038.92	6038.92	-11645.5	1119.19	1119.19	-2158.27	6038.92	1031.68	-20408.6	-3486.59
2111	6031.71	6031.71	-10626.6	1030.45	1030.45	-1815.45	6031.71	941.213	-19908.9	-3106.67
2112	6024.52	6024.52	-9618.75	940.091	940.091	-1500.95	6024.52	849.065	-19387.3	-2732.35
2113	6017.33	6017.33	-8624.37	848.052	848.052	-1215.47	6017.33	755.183	-18845.2	-2365.1
2114	6010.16	6010.16	-7645.86	754.283	754.283	-959.566	6010.16	659.513	-18284.1	-2006.38
2115	6002.99	6002.99	-6685.41	658.727	658.727	-733.611	6002.99	561.999	-17705.5	-1657.59
2116	5995.83	5995.83	-5745	561.328	561.328	-537.846	5995.83	462.582	-17110.9	-1320.12
2117	5988.68	5988.68	-4826.45	462.031	462.031	-372.364	5988.68	361.208	-16501.7	-995.301
2118	5981.53	5981.53	-3931.36	360.777	360.777	-237.12	5981.53	257.815	-15879.5	-684.437
2119	5974.4	5974.4	-3061.17	257.508	257.508	-131.942	5974.4	0	-15245.9	0
2120	5967.27	5967.27	-2217.1	0	0	0	5967.27	0	-14602.3	0
